# Supplementary material for: Developing a new cleavable crosslinker reagent for in-cell crosslinking
Source: Commun Chem. 2025 Jun 23;8:191. doi: 10.1038/s42004-025-01568-1 (PMC12185727; doi:10.1038/s42004-025-01568-1)
Supplement: Supplementary file 4 — Supplementary Data 1 [file 42004_2025_1568_MOESM4_ESM.zip]

Archive with 10 entries (10 files):
- NMR_raw/1 - BOBR 915.mnova
- NMR_raw/2 - BOBR 1376.mnova
- NMR_raw/S2 - BOBR 778.mnova
- NMR_raw/S3 - BOBR 783.mnova
- NMR_raw/S4 - BOBR 777.mnova
- NMR_raw/S5 - BOBR 805.mnova
- NMR_raw/S6 - BOBR 851.mnova
- NMR_raw/S7 - BOBR 887.mnova
- NMR_raw/S8a - BOBR 892.mnova
- Supplementary Data 1.docx
